# Supplementary material for: Prevention of colonic neoplasia with polyethylene glycol: A short term randomized placebo-controlled double-blinded trial
Source: PLoS One. 2018 Apr 4;13(4):e0193544. doi: 10.1371/journal.pone.0193544 (PMC5884487; doi:10.1371/journal.pone.0193544)
Supplement: S2 Table — (XLSX) [file pone.0193544.s003.xlsx]

## Sheet: VarNames
	Description	Range
PID	Participant Identification Number
Off Study Reason	Reason participant went off study. All should be "Completed Study"
EGFR IHC Average Pre-Study	Values Based on Intensity Scores	1.972+ 0.7
EGFR IHC Average Post-Study	(No Staining =0; Intense Memb Staining=3; moderate=2; low diffused=1)	2.0+ 0.86
Ki-67 IHC Average Pre-Study	Proliferation Zone (highest cell stained in the crypt/total cells x 100)	53.49+ 8.15
Ki-67 Average Post-Study	The readings taken from 1-10 whole crypts from each specimen	52.85+ 6.76
SNAIL IHC Average Pre-Study	Scoring based on nuclear staining; Strongly positive (++) or 2; Weakly positive (+) or 1,	0.426+ 0.617
SNAIL IHC Average Post-Study	Negative (-) or 0, two specimen sections staining differently (+/-) (0.5).	0.764+ 0.76
Caspase IHC Average Pre-Study	Scoring based on number of cells stained per 20X field of view	5.672+ 2.23
Caspase IHC Average Post-Study		5.58+ 2.19
E-Cadherin Average Pre-Study	Scoring based on membrane/cytoplasmic staining;	1.764+ 0.68
E-Cadherin Average Post-Study	Strongly positive (3); positive (2) Midly positive (1) and Negative (0).	1.68+ 0.69
EGFR mRNA Fold Change
SNAIL mRNA Fold Change
EGFR ELISA Average Pre-Study
EGFR ELISA Average Post-Study
Rectal and Sigmoid ACFs Pre-Study
Rectal and Sigmoid ACFs Post-Study

## Sheet: Summary of Data
PID	Unblind: PEG Dose (g QD)	PEG Dose (3)	PEG Dose (2)	EGFR IHC Average Pre-Study	EGFR IHC Average Post-Study	EGFRdiff	Ki-67 IHC Average Pre-Study	Ki-67 Average Post-Study	KI67IHCdiff	SNAIL IHC Average Pre-Study	SNAIL IHC Average Post-Study	SNAILIHCdiff	Caspase IHC Average Pre-Study	Caspase IHC Average Post-Study	CaspaseIHCdiff	E-Cadherin Average Pre-Study	E-Cadherin Average Post-Study	E-cadherindiff	EGFR ELISA Average Pre-Study	EGFR ELISA Average Post-Study	EGFR ELISA diff	Rectal and Sigmoid ACFs Pre-Study	Rectal and Sigmoid ACFs Post-Study	RectalACFdiff	Pre-EGFRm	Post-EGFRm	EGFRm-diff	Pre-SNAILmRNA	Post-SNAILmRNA	SNAILmDiff	EGFR mRNA Fold Change	SNAIL mRNA Fold Change
6050604	0	0	0																			5	5	0	4.77	3.59	-1.18	5.40555	3.61744	-1.78811	2.26555	3.45362
6050605	17	17	817																0.763534	2.24521	1.48168				5.46	5.59	0.13	5.04924	6.61777	1.56853	0.919197	0.337152
6050606	8	8	817																2.5089	3.1836	0.674701				4.77	7.92	3.15	5.64614	8.99406	3.34792	0.112569	0.0982144
6050607	0	0	0																0.417377	2.16772	1.75034				4.42	6.72	2.3	4.85114	7.58304	2.73191	0.203599	0.150527
6050608	8	8	817																						.	3.06	.	.	5.57521	.
6050609	0	0	0																			3	1	-2	4.21	4.9	0.69	3.78601	5.52477	1.73876	0.620462	0.299627
6050614	8	8	817																						4.52	3.17	-1.35	5.17485	6.94006	1.76521	2.56352	0.294184
6050616	0	0	0																			0	0	0	4.33	4.53	0.2	6.63837	7.65574	1.01737	0.870795	0.494015
6050617	8	8	817																			0	0	0	4.92	5.4	0.48	6.28862	7.92113	1.63252	0.715828	0.322525
6070608	17	17	817																			1	4	3	-0.13	-2.69	-2.56	2.81547	-3.66091	-6.47638	5.89306	89.0399
6070614	8	8	817																			0	0	0	.	.	.	.	.	.
6070622	0	0	0	1	2	1	54.5714	43.3333	-11.2381	0	2	2	6.22222	9	2.77778	2.5	1	-1.5				0	2	2	-0.78	5.4	6.18	-0.242031	7.08475	7.32678	0.0137509	0.00622903
6070627	17	17	817	2	2	0	56.6667	58.3333	1.66667	0.5	0	-0.5	6.375	4.16667	-2.20833	2.5	1.5	-1				6	13	7	-0.8	1.07	1.87	0.67672	0.919727	0.243008	0.274774	0.844982
6070628	8	8	817	2	2	0	63.3333	52.5	-10.8333	0	0	0	3.71429	4.25	0.535714	2	2	0				0	0	0	.	.	.	.	.	.
6070631	0	0	0	3	2	-1	43	45	2	0	1	1	8.25	6.28571	-1.96429	1.5	1.5	0				0	0	0	.	.	.	.	.	.
6070632	0	0	0	2	2	0	40	45.7143	5.71429	0	0	0				1.5	1	-0.5	3.01041	3.37917	0.368759	9	8	-1	.	.	.	.	.	.
6070634	17	17	817	1	2	1	45.7143	57.5	11.7857	0	0.5	0.5	6.85714	5.5	-1.35714	2.5	2	-0.5	4.53365	4.8916	0.357949	7	16	9	-8.28	3.73	12.01	-10.8014	-2.21453	8.5869	0.0427715	0.00260066
6070637	8	8	817	2	1	-1	51.25	54.1667	2.91667	0	0	0	2.5	5.75	3.25	1	2	1							.	.	.	.	.	.
6070640	8	8	817	2	1	-1	46.6667	55	8.33333	0.5	0.5	0	3.125	3.5	0.375	1.5	1.5	0	7.29224	6.60751	-0.684734	1	5	4	-2.91	-8.35	-5.44	-0.919651	-4.5441	-3.62445	43.3429	12.333
6070641	8	8	817	2	2	0	60	51.6667	-8.33333	0	0	0	8.85714	7	-1.85714	2.5	2	-0.5	2.44301	2.63928	0.196276	5	5	0	-0.9	-6.56	-5.66	.	.	.	50.4483
6070642	17	17	817	2	1	-1	55	52.1429	-2.85714	0	0.5	0.5	10.8571	9.33333	-1.52381	1.5	0.5	-1	-0.47957	8.31588	8.79545				-4.6	0.95	5.55	-7.01474	1.11284	8.12758	0.0213423	0.00357564
6070643	0	0	0			0													3.69896	2.63624	-1.06271				.	.	.	.	.	.
6070645	17	17	817	2	2	0	53.3333	62.5	9.16667	0	1	1	9.42857	7.42857	-2	3	1.5	-1.5	0.423906	3.52892	3.10502				-6.26	5.35	11.61	-4.53211	7.63442	12.1665	0.00032018	0.000217525
6070646	0	0	0	1	1	0	54.2857	50	-4.28571	0	0.5	0.5	4.66667	4.14286	-0.52381	1	1.5	0.5				9	6	-3	-6.27	0.05	6.32	-4.62964	2.4453	7.07493	0.0125099	0.00741707
6070648	17	17	817	1	2	1	53.3333	48.5714	-4.7619	0.5	0.5	0	3.71429	9.75	6.03571	1	1.5	0.5				0	7	7	1.64	4.47	2.83	2.86281	7.81346	4.95065	0.140956	0.0323374
6070650	0	0	0	2	2	0	54.375	63.3333	8.95833	2	1	-1	4	7.42857	3.42857	2	2.5	0.5				6	11	5	5.99	5.56	-0.43	7.63096	6.40479	-1.22617	1.34743	2.33946
6070651	17	17	817	2	3	1	55	55	0	0	0.5	0.5	5.14286	8.28571	3.14286	2	2	0				8	6	-2	1.37	7.07	5.7	-2.89847	7.76232	10.6608	0.0192868	0.000617705
6070656	0	0	0	2	2	0	55	55	0	0.5	0.5	0	5.71429	3.33333	-2.38095	1.5	1	-0.5				13	7	-6	1.95	6.48	4.53	0.124475	8.77323	8.64875	0.0434316	0.00249153
6070657	0	0	0	1	2	1	63.5714	55.7143	-7.85714	0	0	0	6.28571	8	1.71429	0.5	0.5	0	6.16745	3.92215	-2.2453	4	6	2	3.26	5.57	2.31	0.89134	7.09035	6.19901	0.2019	0.0136117
6070658	0	0	0	2	3	1	52.8571	65.4545	12.5974	2	2	0	5.14286	7.33333	2.19048	0.5	0.5	0				10	5	-5	3.19	5.02	1.83	7.36251	5.73428	-1.62823	0.28018	3.09134
6070659	0	0	0	2	2	0							5.66667	5.33333	-0.333333	1	2.5	1.5	6.39635	2.98638	-3.40997	0	2	2	-5.29	7.17	12.46	-6.34635	8.01164	14.358	0.000176982	4.76227e-05
6070661	17	17	817	2	3	1										2.5	3	0.5	5.24229	7.23904	1.99675				2.76	4.64	1.88	-0.204319	7.93413	8.13845	0.270426	0.0035488
6070663	17	17	817	3	3	0	60	66.875	6.875	0	0.5	0.5	4	6	2	2.5	2	-0.5				2	5	3	.	8.43	.	0.23444	8.65535	8.42091
6070664	0	0	0	1	2	1	83.3333	50	-33.3333	0	0	0	9	4.66667	-4.33333	2.5	0.5	-2				9	7	-2	-5.17	.	.	-3.34099	.	.
6070665	8	8	817	2	3	1				0	2	2	3.33333	9.66667	6.33333	2	2	0	4.9165	0.140331	-4.77617				7.56	7.88	0.32	10.5182	9.0534	-1.46478	0.799516	2.76021
6070667	17	17	817	2	0	-2				0.5	2	1.5	8	3.25	-4.75	2	3	1							6.19	6.14	-0.05	13.0623	8.63764	-4.42467	1.0375	21.4763
6070669	8	8	817	3	2	-1	52.5	48	-4.5	0	2	2	4.4	5.33333	0.933333	2.5	1.5	-1							-1.8	7.06	8.86	-0.0732765	8.00007	8.07335	0.00214763	0.00371262
6070670	0	0	0	2	3	1				0	0	0	5.66667	3	-2.66667	1.5	1	-0.5							5.73	6.87	1.14	8.35988	5.44935	-2.91053	0.451279	7.51894
6070671	17	17	817	1	3	2	52.5	51.6667	-0.833333	1	0.5	-0.5	2.66667	5.33333	2.66667	0.5	1	0.5				5	1	-4	5.48	5.05	-0.43	8.29232	9.3184	1.02608	1.34929	0.491042
6070674	17	17	817	3	3	0	50	50	0	0	1	1	5	2.4	-2.6	2.5	2	-0.5				1	1	0	6.19	7.6	1.41	9.26091	8.98776	-0.273153	0.374226	1.20845
6070677	8	8	817	2	1	-1				0	0.5	0.5	10	4.33333	-5.66667	2.5	3	0.5				2	6	4	3.54	6.21	2.67	6.28527	7.89661	1.61135	0.157482	0.327293
6070678	8	8	817	1	1	0	44.2857	45.7143	1.42857	0.5	2	1.5	4.33333	2.33333	-2	1.5	2	0.5				2	2	0	6.43	6.09	-0.34	7.30826	6.74301	-0.565248	1.26139	1.47964
6070679	0	0	0	3	3	0	52.8571	50	-2.85714	2	1	-1	5.33333	6	0.666667	2	2	0				5	3	-2	5	3.68	-1.32	8.05586	6.17629	-1.87957	2.49804	3.67965
6070681	17	17	817	3	2	-1	48.6364	55	6.36364	0.5	1	0.5	6	3.33333	-2.66667	1.5	2	0.5				9	5	-4	3.94	.	.	10.2535	.	.
6070687	8	8	817	3	3	0	50	55	5	1	1	0	3	3.33333	0.333333	1	1	0							.	.	.	.	.	.
6070688	0	0	0	3	3	0	45.7143	36.6667	-9.04762	1	0.5	-0.5	4.4	4	-0.4	2	2	0	5.85308	6.5865	0.733429	12	11	-1	-4.36	.	.	-1.18259	.	.
6070692	8	8	817	1	0	-1				1	0.5	-0.5				1	2	1	4.17918	2.09349	-2.0857	1	1	0	.	.	.	.	.	.
6070693	0	0	0	2	1	-1				1	1	0				2	2	0							7.18	.	.	9.69242	.	.
